# Supplementary material for: 2-(2-Chloro-6,7-dimethyl­quinolin-3-yl)-2,3-dihydro­quinolin-4(1H)-one
Source: Acta Crystallogr Sect E Struct Rep Online. 2011 Jul 23;67(Pt 8):o2084–5. doi: 10.1107/S1600536811028170 (PMC3213526; doi:10.1107/S1600536811028170)
Supplement: Supplementary file 1 [file e-67-o2084-sup1.cif]

##############################################################################
#                                                                            #
# This CIF contains the data in a paper accepted for publication in          #
# Acta Crystallographica Section E. It conforms to the requirements of       #
# Notes for Authors for Acta Crystallographica Section E, and has been       #
# peer reviewed under the auspices of the IUCr Commission on Journals.       #
#                                                                            #
# Full details of the Crystallographic Information File format               #
# are given in the paper "The Crystallographic Information File (CIF):       #
# a New Standard Archive File for Crystallography" by S. R. Hall, F. H.      #
# Allen and I. D. Brown [Acta Cryst. (1991), A47, 655-685].                  #
#                                                                            #
# The current version of the core CIF dictionary is obtainable from          #
# ftp://ftp.iucr.org/pub/cif_core.dic.                                       #
#                                                                            #
# Software is freely available for graphical display of the structure(s)     #
# in this CIF. For information consult the CIF software page                 #
# http://www.iucr.org/resources/cif/software.                                #
#                                                                            #
# This file may be used for bona fide research purposes within the           #
# scientific community so long as proper attribution is given to the journal # 
# article from which it was obtained.                                        #
#                                                                            #
##############################################################################
data_global
_audit_creation_method     'WinGX routine-INITIALISE'
_journal_date_recd_electronic     2011-07-09
_journal_date_accepted     2011-07-13
_journal_name_full     'Acta Crystallographica, Section E'
_journal_year     2011
_journal_volume     67
_journal_issue      8
_journal_page_first     o2084
_journal_page_last     o2085
_journal_paper_category     QO
_journal_coeditor_code     LH5284
_publ_contact_author_name     'Sofiane, Bouacida'
_publ_contact_author_address
;
Unit\'e de recherche de CHimie de l'Environnement
et Mol\'eculaire Structurale,
CHEMS, Universit\'e Mentouri-Constantine
25000 Algeria
;
_publ_contact_author_email     bouacida_sofiane@yahoo.fr
_publ_contact_author_fax     '00 (213) 31 81 88 16'
_publ_contact_author_phone     '00 (213) 74 45 27 14'
_publ_section_title
;
2-(2-Chloro-6,7-dimethylquinolin-3-yl)-2,3-dihydroquinolin-4(1<i>H</i>)-one
;
loop_
    _publ_author_name
    _publ_author_address
    'Benzerka, Saida'
;
Laboratoire des Produits Naturels d'Origine V\'eg\'etale et de Synth\`ese
 Organique
PHYSYNOR
Universit\'e Mentouri-Constantine
25000 Constantine
Algeria
;
    'Bouraiou, Abdelmalek'
;
Unit\'e de Recherche de Chimie de l'Environnement et Mol\'eculaire Structurale,
CHEMS, Universit\'e Mentouri-Constantine
25000 Algeria
;
    'Bouacida, Sofiane'
;
Unit\'e de Recherche de Chimie de l'Environnement et Mol\'eculaire Structurale,
CHEMS, Universit\'e Mentouri-Constantine
25000 Algeria
;
    'Roisnel, Thierry'
;
Centre de difractom\'etrie X
UMR 6226 CNRS Unit\'e Sciences Chimiques de Rennes
Universit\'e de Rennes I
263 Avenue du G\'en\'eral Leclerc
35042 Rennes
France
;
    'Belfaitah, Ali'
;
Laboratoire des Produits Naturels d'Origine V\'eg\'etale et de Synth\`ese
 Organique
PHYSYNOR
Universit\'e Mentouri-Constantine
25000 Constantine
Algeria
;
_chemical_name_systematic
;
2-(2-Chloro-6,7-dimethylquinolin-3-yl)-2,3-dihydroquinolin-4(1<i>H</i>)-one
;
_chemical_formula_moiety     'C20 H17 Cl N2 O'
_chemical_formula_sum     'C20 H17 Cl N2 O'
_chemical_formula_weight     336.81
_space_group_crystal_system     triclinic
_space_group_name_H-M_alt     'P -1'
_space_group_name_Hall     '-P 1'
loop_
    _space_group_symop_operation_xyz
    'x, y, z'
    '-x, -y, -z'
_cell_length_a     7.7345(4)
_cell_length_b     10.6196(6)
_cell_length_c     11.3463(4)
_cell_angle_alpha     96.425(2)
_cell_angle_beta     100.068(3)
_cell_angle_gamma     109.5760(10)
_cell_volume     849.84(7)
_cell_formula_units_Z     2
_cell_measurement_reflns_used     3734
_cell_measurement_theta_min     2.91
_cell_measurement_theta_max     27.485
_cell_measurement_temperature     295(2)
_exptl_crystal_description     Needle
_exptl_crystal_colour     White
_exptl_crystal_size_max     0.15
_exptl_crystal_size_mid     0.06
_exptl_crystal_size_min     0.05
_exptl_crystal_density_diffrn     1.316
_exptl_crystal_density_method     'not measured'
_exptl_crystal_F_000     352
_exptl_absorpt_coefficient_mu     0.233
_exptl_absorpt_correction_type     none
_diffrn_ambient_temperature     295(2)
_diffrn_radiation_type     MoK\a
_diffrn_radiation_wavelength     0.71073
_diffrn_radiation_monochromator     graphite
_diffrn_measurement_device_type     'Nonius KappaCCD'
_diffrn_measurement_device     '95mm CCD camera on \k-goniostat'
_diffrn_measurement_method     'CCD rotation images, thick slices'
_diffrn_detector_area_resol_mean     9
_diffrn_reflns_number     7058
_diffrn_reflns_av_R_equivalents     0.0293
_diffrn_reflns_theta_min     3.02
_diffrn_reflns_theta_max     27.5
_diffrn_reflns_theta_full     27.5
_diffrn_measured_fraction_theta_max     0.992
_diffrn_measured_fraction_theta_full     0.992
_diffrn_reflns_limit_h_min     -10
_diffrn_reflns_limit_h_max     10
_diffrn_reflns_limit_k_min     -13
_diffrn_reflns_limit_k_max     13
_diffrn_reflns_limit_l_min     -14
_diffrn_reflns_limit_l_max     14
_refine_special_details
;
Refinement of <i>F</i>^2^ against ALL reflections. The weighted <i>R</i>-factor
<i>wR</i> and goodness of fit <i>S</i> are based on <i>F</i>^2^, conventional
<i>R</i>-factors <i>R</i> are based on <i>F</i>, with <i>F</i> set to zero for
negative <i>F</i>^2^. The threshold expression of <i>F</i>^2^ >
\s(<i>F</i>^2^) is used only for calculating <i>R</i>-factors(gt) <i>etc</i>.
and is not relevant to the choice of reflections for refinement.
<i>R</i>-factors based on <i>F</i>^2^ are statistically about twice as large
as those based on <i>F</i>, and <i>R</i>- factors based on ALL data will be
even larger.
;
_reflns_number_total     3863
_reflns_number_gt     2507
_reflns_threshold_expression     I>2\s(I)
_refine_ls_structure_factor_coef     Fsqd
_refine_ls_matrix_type     full
_refine_ls_R_factor_all     0.085
_refine_ls_R_factor_gt     0.0482
_refine_ls_wR_factor_gt     0.114
_refine_ls_wR_factor_ref     0.1333
_refine_ls_goodness_of_fit_ref     1.004
_refine_ls_restrained_S_all     1.004
_refine_ls_number_reflns     3863
_refine_ls_number_parameters     222
_refine_ls_number_restraints     0
_refine_ls_hydrogen_treatment     mixed
_refine_ls_weighting_scheme     calc
_refine_ls_weighting_details
         'calc w=1/[\s^2^(Fo^2^)+(0.0621P)^2^+0.0886P] where P=(Fo^2^+2Fc^2^)/3'
_atom_sites_solution_hydrogens     geom
_atom_sites_solution_primary     direct
_atom_sites_solution_secondary     difmap
_refine_ls_shift/su_max     0
_refine_ls_shift/su_mean     0
_refine_diff_density_max     0.168
_refine_diff_density_min     -0.198
_refine_ls_extinction_method     none
loop_
    _atom_type_symbol
    _atom_type_description
    _atom_type_scat_dispersion_real
    _atom_type_scat_dispersion_imag
    _atom_type_scat_source
    C C 0.0033 0.0016 'International Tables Vol C Tables 4.2.6.8 and 6.1.1.4'
    H H 0 0 'International Tables Vol C Tables 4.2.6.8 and 6.1.1.4'
    N N 0.0061 0.0033 'International Tables Vol C Tables 4.2.6.8 and 6.1.1.4'
    O O 0.0106 0.006 'International Tables Vol C Tables 4.2.6.8 and 6.1.1.4'
    Cl Cl 0.1484 0.1585 'International Tables Vol C Tables 4.2.6.8 and 6.1.1.4'
_computing_data_collection     'COLLECT (Nonius, 1998)'
_computing_cell_refinement     'SCALEPACK (Otwinowski & Minor, 1997)'
_computing_data_reduction     'DENZO and SCALEPACK (Otwinowski & Minor, 1997)'
_computing_structure_solution     'SIR2002 (Burla <i>et al.</i>, 2005)'
_computing_structure_refinement     'SHELXL97 (Sheldrick, 2008)'
_computing_molecular_graphics
             'ORTEP-3 (Farrugia, 1997) and DIAMOND (Brandenburg & Berndt, 2001)'
_computing_publication_material     'WinGX (Farrugia, 1999)'
loop_
    _atom_site_type_symbol
    _atom_site_label
    _atom_site_fract_x
    _atom_site_fract_y
    _atom_site_fract_z
    _atom_site_U_iso_or_equiv
    _atom_site_adp_type
    _atom_site_calc_flag
    _atom_site_refinement_flags
    _atom_site_occupancy
    _atom_site_symmetry_multiplicity
    _atom_site_disorder_assembly
    _atom_site_disorder_group
    C C1 0.2476(3) -0.00341(19) 0.99805(16) 0.0463(4) Uani d . 1 1 . .
    C C2 0.2561(2) 0.13287(18) 1.01932(15) 0.0442(4) Uani d . 1 1 . .
    C C3 0.2601(3) 0.18540(19) 1.13579(16) 0.0474(4) Uani d . 1 1 . .
    H H3 0.2659 0.2744 1.1546 0.057 Uiso calc R 1 1 . .
    C C4 0.2556(3) 0.10607(19) 1.22794(16) 0.0475(4) Uani d . 1 1 . .
    C C5 0.2595(3) 0.1535(2) 1.35012(17) 0.0549(5) Uani d . 1 1 . .
    H H5 0.2666 0.2423 1.3728 0.066 Uiso calc R 1 1 . .
    C C6 0.2531(3) 0.0720(2) 1.43636(17) 0.0578(5) Uani d . 1 1 . .
    C C7 0.2407(3) -0.0639(2) 1.40197(18) 0.0579(5) Uani d . 1 1 . .
    C C8 0.2379(3) -0.1118(2) 1.28402(18) 0.0558(5) Uani d . 1 1 . .
    H H8 0.2314 -0.2007 1.2624 0.067 Uiso calc R 1 1 . .
    C C9 0.2446(2) -0.02881(19) 1.19481(16) 0.0476(4) Uani d . 1 1 . .
    C C10 0.2307(4) -0.1569(3) 1.4943(2) 0.0806(7) Uani d . 1 1 . .
    H H10A 0.2206 -0.2449 1.4553 0.121 Uiso calc R 1 1 . .
    H H10B 0.1225 -0.1653 1.5278 0.121 Uiso calc R 1 1 . .
    H H10C 0.3427 -0.1194 1.5584 0.121 Uiso calc R 1 1 . .
    C C11 0.2620(4) 0.1278(3) 1.56687(18) 0.0767(7) Uani d . 1 1 . .
    H H11A 0.3749 0.1284 1.6184 0.115 Uiso calc R 1 1 . .
    H H11B 0.1542 0.0716 1.5921 0.115 Uiso calc R 1 1 . .
    H H11C 0.2625 0.2188 1.5729 0.115 Uiso calc R 1 1 . .
    C C12 0.2648(2) 0.21733(18) 0.91943(16) 0.0448(4) Uani d . 1 1 . .
    H H12 0.1964 0.1569 0.8412 0.054 Uiso calc R 1 1 . .
    C C13 0.4673(3) 0.2922(2) 0.91241(18) 0.0535(5) Uani d . 1 1 . .
    H H13A 0.5382 0.3471 0.9914 0.064 Uiso calc R 1 1 . .
    H H13B 0.5245 0.2265 0.8924 0.064 Uiso calc R 1 1 . .
    C C14 0.4785(3) 0.3822(2) 0.81848(18) 0.0566(5) Uani d . 1 1 . .
    C C15 0.3261(3) 0.43479(19) 0.79376(17) 0.0524(5) Uani d . 1 1 . .
    C C16 0.3250(4) 0.5217(2) 0.7094(2) 0.0738(7) Uani d . 1 1 . .
    H H16 0.4184 0.5419 0.6653 0.089 Uiso calc R 1 1 . .
    C C17 0.1893(4) 0.5769(3) 0.6911(3) 0.0911(9) Uani d . 1 1 . .
    H H17 0.1905 0.6342 0.6348 0.109 Uiso calc R 1 1 . .
    C C18 0.0495(4) 0.5478(3) 0.7563(3) 0.0833(8) Uani d . 1 1 . .
    H H18 -0.0425 0.5862 0.7438 0.1 Uiso calc R 1 1 . .
    C C19 0.0459(3) 0.4632(2) 0.8389(2) 0.0609(5) Uani d . 1 1 . .
    H H19 -0.0483 0.4446 0.8824 0.073 Uiso calc R 1 1 . .
    C C20 0.1829(3) 0.40416(18) 0.85847(16) 0.0480(4) Uani d . 1 1 . .
    N N1 0.2392(2) -0.08277(15) 1.07803(14) 0.0498(4) Uani d . 1 1 . .
    N N2 0.1772(2) 0.31720(17) 0.94168(14) 0.0488(4) Uani d . 1 1 . .
    H H2N 0.066(3) 0.284(2) 0.9549(18) 0.059 Uiso d . 1 1 . .
    O O1 0.6107(2) 0.4116(2) 0.76829(17) 0.0858(5) Uani d . 1 1 . .
    Cl Cl1 0.24838(8) -0.07686(5) 0.85241(5) 0.06466(19) Uani d . 1 1 . .
loop_
    _atom_site_aniso_label
    _atom_site_aniso_U_11
    _atom_site_aniso_U_22
    _atom_site_aniso_U_33
    _atom_site_aniso_U_12
    _atom_site_aniso_U_13
    _atom_site_aniso_U_23
    C1 0.0434(10) 0.0469(10) 0.0467(9) 0.0148(8) 0.0099(7) 0.0071(7)
    C2 0.0408(9) 0.0471(10) 0.0440(9) 0.0149(8) 0.0086(7) 0.0108(7)
    C3 0.0513(11) 0.0436(10) 0.0484(9) 0.0177(8) 0.0121(8) 0.0101(8)
    C4 0.0465(10) 0.0507(11) 0.0448(9) 0.0160(8) 0.0106(8) 0.0115(8)
    C5 0.0545(12) 0.0603(12) 0.0492(10) 0.0194(10) 0.0121(9) 0.0114(9)
    C6 0.0499(11) 0.0743(14) 0.0460(10) 0.0165(10) 0.0108(8) 0.0172(9)
    C7 0.0469(11) 0.0706(14) 0.0560(11) 0.0163(10) 0.0106(9) 0.0281(10)
    C8 0.0523(11) 0.0522(12) 0.0602(12) 0.0141(9) 0.0088(9) 0.0210(9)
    C9 0.0416(10) 0.0491(11) 0.0497(10) 0.0124(8) 0.0087(8) 0.0150(8)
    C10 0.0827(17) 0.0918(19) 0.0721(14) 0.0277(14) 0.0192(12) 0.0446(13)
    C11 0.0823(17) 0.0991(19) 0.0475(11) 0.0304(15) 0.0157(11) 0.0156(12)
    C12 0.0453(10) 0.0455(10) 0.0436(9) 0.0153(8) 0.0107(7) 0.0113(7)
    C13 0.0458(10) 0.0588(12) 0.0592(11) 0.0198(9) 0.0144(9) 0.0170(9)
    C14 0.0492(11) 0.0569(12) 0.0599(11) 0.0110(9) 0.0169(9) 0.0144(9)
    C15 0.0515(11) 0.0424(10) 0.0562(11) 0.0070(9) 0.0107(9) 0.0144(8)
    C16 0.0760(16) 0.0627(14) 0.0876(16) 0.0178(12) 0.0308(13) 0.0370(12)
    C17 0.102(2) 0.0756(18) 0.114(2) 0.0372(16) 0.0319(17) 0.0595(16)
    C18 0.0805(17) 0.0698(16) 0.115(2) 0.0385(14) 0.0229(15) 0.0436(15)
    C19 0.0586(12) 0.0517(12) 0.0761(13) 0.0229(10) 0.0156(10) 0.0171(10)
    C20 0.0470(10) 0.0381(9) 0.0519(10) 0.0095(8) 0.0060(8) 0.0073(8)
    N1 0.0514(9) 0.0441(9) 0.0530(8) 0.0159(7) 0.0107(7) 0.0121(7)
    N2 0.0466(9) 0.0510(9) 0.0541(9) 0.0193(7) 0.0164(7) 0.0177(7)
    O1 0.0641(10) 0.1091(14) 0.0992(12) 0.0288(10) 0.0431(9) 0.0487(11)
    Cl1 0.0817(4) 0.0589(3) 0.0535(3) 0.0264(3) 0.0186(2) 0.0028(2)
_geom_special_details
;
All e.s.d.'s (except the e.s.d. in the dihedral angle between two l.s. planes)
are estimated using the full covariance matrix. The cell e.s.d.'s are taken
into account individually in the estimation of e.s.d.'s in distances, angles
and torsion angles; correlations between e.s.d.'s in cell parameters are only
used when they are defined by crystal symmetry. An approximate (isotropic)
treatment of cell e.s.d.'s is used for estimating e.s.d.'s involving l.s.
planes.
;
loop_
    _geom_bond_atom_site_label_1
    _geom_bond_atom_site_label_2
    _geom_bond_site_symmetry_2
    _geom_bond_distance
    _geom_bond_publ_flag
    C1 N1 . 1.301(2) ?
    C1 C2 . 1.418(3) ?
    C1 Cl1 . 1.7485(19) ?
    C2 C3 . 1.367(2) ?
    C2 C12 . 1.519(2) ?
    C3 C4 . 1.412(2) ?
    C3 H3 . 0.93 ?
    C4 C9 . 1.410(3) ?
    C4 C5 . 1.413(3) ?
    C5 C6 . 1.373(3) ?
    C5 H5 . 0.93 ?
    C6 C7 . 1.420(3) ?
    C6 C11 . 1.513(3) ?
    C7 C8 . 1.371(3) ?
    C7 C10 . 1.512(3) ?
    C8 C9 . 1.411(2) ?
    C8 H8 . 0.93 ?
    C9 N1 . 1.371(2) ?
    C10 H10A . 0.96 ?
    C10 H10B . 0.96 ?
    C10 H10C . 0.96 ?
    C11 H11A . 0.96 ?
    C11 H11B . 0.96 ?
    C11 H11C . 0.96 ?
    C12 N2 . 1.459(2) ?
    C12 C13 . 1.521(3) ?
    C12 H12 . 0.98 ?
    C13 C14 . 1.504(3) ?
    C13 H13A . 0.97 ?
    C13 H13B . 0.97 ?
    C14 O1 . 1.223(2) ?
    C14 C15 . 1.463(3) ?
    C15 C20 . 1.403(3) ?
    C15 C16 . 1.403(3) ?
    C16 C17 . 1.360(4) ?
    C16 H16 . 0.93 ?
    C17 C18 . 1.385(4) ?
    C17 H17 . 0.93 ?
    C18 C19 . 1.367(3) ?
    C18 H18 . 0.93 ?
    C19 C20 . 1.400(3) ?
    C19 H19 . 0.93 ?
    C20 N2 . 1.389(2) ?
    N2 H2N . 0.86(2) ?
loop_
    _geom_angle_atom_site_label_1
    _geom_angle_atom_site_label_2
    _geom_angle_atom_site_label_3
    _geom_angle_site_symmetry_1
    _geom_angle_site_symmetry_3
    _geom_angle
    _geom_angle_publ_flag
    N1 C1 C2 . . 126.09(17) ?
    N1 C1 Cl1 . . 114.81(14) ?
    C2 C1 Cl1 . . 119.11(13) ?
    C3 C2 C1 . . 116.21(16) ?
    C3 C2 C12 . . 121.63(17) ?
    C1 C2 C12 . . 122.15(16) ?
    C2 C3 C4 . . 120.78(17) ?
    C2 C3 H3 . . 119.6 ?
    C4 C3 H3 . . 119.6 ?
    C9 C4 C3 . . 117.57(16) ?
    C9 C4 C5 . . 118.52(16) ?
    C3 C4 C5 . . 123.91(18) ?
    C6 C5 C4 . . 121.8(2) ?
    C6 C5 H5 . . 119.1 ?
    C4 C5 H5 . . 119.1 ?
    C5 C6 C7 . . 119.29(18) ?
    C5 C6 C11 . . 120.1(2) ?
    C7 C6 C11 . . 120.59(19) ?
    C8 C7 C6 . . 119.87(17) ?
    C8 C7 C10 . . 119.5(2) ?
    C6 C7 C10 . . 120.6(2) ?
    C7 C8 C9 . . 121.2(2) ?
    C7 C8 H8 . . 119.4 ?
    C9 C8 H8 . . 119.4 ?
    N1 C9 C4 . . 122.10(15) ?
    N1 C9 C8 . . 118.61(18) ?
    C4 C9 C8 . . 119.29(17) ?
    C7 C10 H10A . . 109.5 ?
    C7 C10 H10B . . 109.5 ?
    H10A C10 H10B . . 109.5 ?
    C7 C10 H10C . . 109.5 ?
    H10A C10 H10C . . 109.5 ?
    H10B C10 H10C . . 109.5 ?
    C6 C11 H11A . . 109.5 ?
    C6 C11 H11B . . 109.5 ?
    H11A C11 H11B . . 109.5 ?
    C6 C11 H11C . . 109.5 ?
    H11A C11 H11C . . 109.5 ?
    H11B C11 H11C . . 109.5 ?
    N2 C12 C2 . . 110.34(14) ?
    N2 C12 C13 . . 108.54(15) ?
    C2 C12 C13 . . 111.35(15) ?
    N2 C12 H12 . . 108.9 ?
    C2 C12 H12 . . 108.9 ?
    C13 C12 H12 . . 108.9 ?
    C14 C13 C12 . . 111.87(16) ?
    C14 C13 H13A . . 109.2 ?
    C12 C13 H13A . . 109.2 ?
    C14 C13 H13B . . 109.2 ?
    C12 C13 H13B . . 109.2 ?
    H13A C13 H13B . . 107.9 ?
    O1 C14 C15 . . 122.46(19) ?
    O1 C14 C13 . . 121.3(2) ?
    C15 C14 C13 . . 116.24(17) ?
    C20 C15 C16 . . 118.8(2) ?
    C20 C15 C14 . . 120.37(17) ?
    C16 C15 C14 . . 120.79(19) ?
    C17 C16 C15 . . 121.0(2) ?
    C17 C16 H16 . . 119.5 ?
    C15 C16 H16 . . 119.5 ?
    C16 C17 C18 . . 120.1(2) ?
    C16 C17 H17 . . 119.9 ?
    C18 C17 H17 . . 119.9 ?
    C19 C18 C17 . . 120.4(2) ?
    C19 C18 H18 . . 119.8 ?
    C17 C18 H18 . . 119.8 ?
    C18 C19 C20 . . 120.5(2) ?
    C18 C19 H19 . . 119.7 ?
    C20 C19 H19 . . 119.7 ?
    N2 C20 C19 . . 120.17(18) ?
    N2 C20 C15 . . 120.66(18) ?
    C19 C20 C15 . . 119.16(18) ?
    C1 N1 C9 . . 117.23(16) ?
    C20 N2 C12 . . 115.66(15) ?
    C20 N2 H2N . . 111.0(14) ?
    C12 N2 H2N . . 114.5(15) ?
loop_
    _geom_torsion_atom_site_label_1
    _geom_torsion_atom_site_label_2
    _geom_torsion_atom_site_label_3
    _geom_torsion_atom_site_label_4
    _geom_torsion_site_symmetry_1
    _geom_torsion_site_symmetry_2
    _geom_torsion_site_symmetry_3
    _geom_torsion_site_symmetry_4
    _geom_torsion
    _geom_torsion_publ_flag
    N1 C1 C2 C3 . . . . 1.6(3) ?
    Cl1 C1 C2 C3 . . . . -178.31(14) ?
    N1 C1 C2 C12 . . . . -179.75(18) ?
    Cl1 C1 C2 C12 . . . . 0.3(2) ?
    C1 C2 C3 C4 . . . . -0.1(3) ?
    C12 C2 C3 C4 . . . . -178.73(16) ?
    C2 C3 C4 C9 . . . . -0.7(3) ?
    C2 C3 C4 C5 . . . . 179.93(18) ?
    C9 C4 C5 C6 . . . . 0.1(3) ?
    C3 C4 C5 C6 . . . . 179.40(19) ?
    C4 C5 C6 C7 . . . . -0.5(3) ?
    C4 C5 C6 C11 . . . . 178.64(19) ?
    C5 C6 C7 C8 . . . . 0.9(3) ?
    C11 C6 C7 C8 . . . . -178.26(19) ?
    C5 C6 C7 C10 . . . . -179.1(2) ?
    C11 C6 C7 C10 . . . . 1.7(3) ?
    C6 C7 C8 C9 . . . . -0.8(3) ?
    C10 C7 C8 C9 . . . . 179.2(2) ?
    C3 C4 C9 N1 . . . . 0.3(3) ?
    C5 C4 C9 N1 . . . . 179.64(17) ?
    C3 C4 C9 C8 . . . . -179.37(17) ?
    C5 C4 C9 C8 . . . . 0.0(3) ?
    C7 C8 C9 N1 . . . . -179.27(18) ?
    C7 C8 C9 C4 . . . . 0.4(3) ?
    C3 C2 C12 N2 . . . . -30.9(2) ?
    C1 C2 C12 N2 . . . . 150.56(17) ?
    C3 C2 C12 C13 . . . . 89.7(2) ?
    C1 C2 C12 C13 . . . . -88.8(2) ?
    N2 C12 C13 C14 . . . . -55.2(2) ?
    C2 C12 C13 C14 . . . . -176.88(16) ?
    C12 C13 C14 O1 . . . . -153.6(2) ?
    C12 C13 C14 C15 . . . . 28.1(2) ?
    O1 C14 C15 C20 . . . . -176.5(2) ?
    C13 C14 C15 C20 . . . . 1.8(3) ?
    O1 C14 C15 C16 . . . . 0.5(3) ?
    C13 C14 C15 C16 . . . . 178.8(2) ?
    C20 C15 C16 C17 . . . . 0.7(4) ?
    C14 C15 C16 C17 . . . . -176.3(2) ?
    C15 C16 C17 C18 . . . . 0.1(4) ?
    C16 C17 C18 C19 . . . . -0.3(5) ?
    C17 C18 C19 C20 . . . . -0.3(4) ?
    C18 C19 C20 N2 . . . . -179.4(2) ?
    C18 C19 C20 C15 . . . . 1.1(3) ?
    C16 C15 C20 N2 . . . . 179.17(19) ?
    C14 C15 C20 N2 . . . . -3.8(3) ?
    C16 C15 C20 C19 . . . . -1.3(3) ?
    C14 C15 C20 C19 . . . . 175.74(18) ?
    C2 C1 N1 C9 . . . . -2.1(3) ?
    Cl1 C1 N1 C9 . . . . 177.84(13) ?
    C4 C9 N1 C1 . . . . 1.1(3) ?
    C8 C9 N1 C1 . . . . -179.28(17) ?
    C19 C20 N2 C12 . . . . 153.97(18) ?
    C15 C20 N2 C12 . . . . -26.5(2) ?
    C2 C12 N2 C20 . . . . 177.70(15) ?
    C13 C12 N2 C20 . . . . 55.4(2) ?
loop_
    _geom_hbond_atom_site_label_D
    _geom_hbond_atom_site_label_H
    _geom_hbond_atom_site_label_A
    _geom_hbond_site_symmetry_A
    _geom_hbond_distance_DH
    _geom_hbond_distance_HA
    _geom_hbond_distance_DA
    _geom_hbond_angle_DHA
    _geom_hbond_publ_flag
    N2 H2N N1 2_557 0.86(2) 2.53(2) 3.297(2) 148.6(18) yes
